# Supplementary material for: Impact of gallbladder hypoplasia on hilar hepatic ducts in biliary atresia
Source: Commun Med (Lond). 2024 Jun 11;4:111. doi: 10.1038/s43856-024-00544-5 (PMC11166647; doi:10.1038/s43856-024-00544-5)
Supplement: Supplementary file 4 — Supplementary data 1 [file 43856_2024_544_MOESM4_ESM.xlsx]

## Sheet: Fig1
Fig. 1b' Relative PBD+ length				Fig. 1c' CBD diameter（μm）
wild	Sox17+/-(mild)	Sox17+/-(severe)		wild	Sox17+/-(mild)	Sox17+/-(severe)
1.21966	0.82461	0.640687		69.706	72.614	46.593
0.72253	0.61119	0.969036		23.296	25.188	9.6
1.47263	0.63668	0.984096		45.255	21.832	21.347
0.58519	0.769048	0.608462		44.914	48.951	34.613
0.627675	0.617947	0.635373		34.016	30.358	26.77
0.969062	0.965014	0.704817		54.494	32.946	37.455
1.40326	0.832318	0.495705		69.079	48.846	23.076
0.921171	0.89421	0.23991		62.133	48.846	46.151
1.07883	1.1883	0.177103		60.8	37.318	28.48
1.40579	0.920061			66.716		20.883
0.594213				56.773		40.311
0.857513				51.951		12.134
1.02891				52.297
0.610374				69.231
1.19166				64.867
1.25784				46.225
1.49995				41.345
0.553761				64.795
0.789357				41.723
1.21064				55.886
				105.794
				51.598
				38.4
				44.914
				52.411
				51.524
				54.4
				50.52
				10
				48.591

## Sheet: Fig2
Fig2a' Number of HD
wild	Sox17+/-(mild)	Sox17+/-(severe)
1	1	5
3	4	4
2	2	3
4	8	3
4		5
2		5
3		7
4
2
2
3
2
2
2

## Sheet: Fig3
Fig3 b' Relative luminal IHB cells (%)
wild	Sox17+/-(mild)	Sox17+/-(severe)
33.59	37.96	29.83
66.32	25	7.34
72.4	60.61	0
37.84	0	28.42
40.85		6.14
45.28
46.05

## Sheet: Fig4
Fig4b, c	No	AST	ALT	D-Bil	gb-cd length(cm)	gb width (cm)	WTLR(GB+CD)	SOX17 type
	125	70	32	2.99	2.8	0.5	0.178571	Other
	127	77	45	6.51	2.7	1.2	0.444444	Other
	123	153	94	5.66	2.8	0.3	0.107143	Other
	128	112	60	2.9	4.5	0.5	0.111111	Other
	129	367	204	8.13	3.3	0.5	0.151515	Other
	130	107	37	2.96	4.6	0.4	0.0869565	Other
	131	85	53	4.31	4.3	0.5	0.116279	Other
	124	411	366	6.86	4.3	1	0.232558	Other
	126	561	325	5.64	4.8	1.5	0.3125	Other
	91	98	42	4.5	2.3	0.3	0.130435	Other
	97	72	45	3.3	1.5	0.3	0.2	Other
	101	415	177	5.8	6.5	1	0.153846	Other
	107	120	69	7				Other
	111	94	99	6.7	2.8	0.25	0.0892857	Other
	114	208	154	7.1	5	0.4	0.08	Other
	45	66	60	6.7				Other
	59	271	230	5.5				Other
	63	259	323	16.3				Other
	71	344	170	8.6				Other
	73	197	172	4				Other
	77	359	245	10.8				Other
	88	123	96	5.7				Other
	90			3.2	4	0.6	0.15	Other
	92	42	16	2.1	6	1	0.166667	Other
	98	44	20	2.6	2.2	0.7	0.318182	Other
	100	42	22	2.3	2.8	0.5	0.178571	Other
	102	65	52	2.6	5.3	0.8	0.150943	Other
	104	103	38	4.5	2.2	0.2	0.0909091	Other
	106	155	152	5.9	4.1	0.8	0.195122	Other
	110	155	93	7.1	1.5	0.25	0.166667	Other
	113	141	96	4.8	3	0.25	0.0833333	Other
	44	71	51	2.8				Other
	46	254	156	9.5	1.5	0.2	0.133333	Other
	50	128	132	4.5				Other
	52	78	38	4.3	3.5	0.7	0.2	Other
	54	126	110	4.3	2.7	0.4	0.148148	Other
	56	108	105	4.2				Other
	58	216	219	5.8				Other
	72	201	135	8.3				Other
	74	153	68	3.6				Other
	78	272	226	6.3				Other
	80	81	60	4.1				Other
	82	195	117	8				Other
	86	76	29	3				Other
	17	70	32	3.8	3.6	0.6	0.166667	Other
	24	83	46	2.7	4.5	0.7	0.155556	Other
	26	520	298	5.4	3	0.6	0.2	Other
	31	177	75	4.2	2.6	0.3	0.115385	Other
	34	237	235	21.2	2.5	0.8	0.32	Other
	40	139	82	3.7	2.8	0.5	0.181159	Other
	41	304	182	9.8	2.5	0.57	0.231707	Other
	42	149	101	5.5	4.8	0.57	0.11875	Other
	115	218	97	9.25	3.2	0.4	0.125	Low
	117	83	57	3.38	3.11111	0.9	0.289286	Low
	119	73	50	3.19	2.3	0.8	0.347826	Low
	116	173	113	6.21	2.66667	0.6	0.225	Low
	118	601	376	5.94	3.5	0.65	0.185714	Low
	47	47	37	2.9				Low
	61	101	72	4.6				Low
	12	313	223	8.3	2.6	0.4	0.153846	Low
	14	364	262	7.6	3.8	0.5	0.131579	Low
	121	127	65	5.6	4.1	0.6	0.146341	Low
	133	129	72	3.57	3	0.6	0.2	Low
	135	116	111	7.22	3.2	0.5	0.15625	Low
	120	132	66	3.53	2.2	0.6	0.272727	Low
	122	126	80	6.06	4	0.5	0.125	Low
	51	308	463	3.9				Low
	53	29	16	3.6	4.5	1	0.222222	Low
	68	181	152	6.3				Low
	76	141	98	3.3				Low
	16	432	419	15.9	5.1	0.5	0.0980392	Low
	23	190	75	5.1	2.8	0.5	0.178571	Low
	28	106	86	5.2	1.8	0.5	0.277778	Low
	29	517	248	7.8	5.5			Low
	35	677	307	10	2.8	0.4	0.142857	Low

## Sheet: Fig5
Fig.5 b, c	No	Type	Shhcre	Flox	GB width	GB length	GB+CD length	CD length	CBD diameter	degeneration area	ALP
	21080104	f/f or f/+		ff	153.68	810	2397.4	1587.4	89	0.01	2730.00
	21062803	f/f or f/+		f+	132.47	739.3	2184.11	1444.81	89	0.1	2490.00
	21062810	f/f or f/+		f+	142.42	903.41	2368.65	1465.24	61	0.8	2420.00
	21080107	f/f or f/+		ff	164.82	960.2	2174.58	1214.38	159	0	2190.00
	21080108	f/f or f/+		ff	147.32	1044.99	2784.89	1739.9	168	0	1520.00
	21072301	f/f or f/+		ff					158		2730.00
	21091601	f/f or f/+		ff	206.57	716.51	2087.84	1371.33	101.18
	21091603	f/f or f/+		ff	145.43	783.76	2911.29	2127.53	79.86
	21100703	f/f or f/+		f+	143.68	601.41	2723.61	2122.2	105.25
	21101204	f/f or f/+		ff	154.89	606.54	2103.34	1496.8	136.48
	21101206	f/f or f/+		ff
	21101801	f/f or f/+		ff
	21101805	f/f or f/+		ff
	21062809	f/-		f-	97.57	290.47	2140.17	1849.7	66	4.68	3980.00
	21062808	f/-	shhcre/+	+/-	118.2	438.73	2251.51	1812.78		3.07	3640.00
	21080105	f/-		f-	94.59	555.08	2104	1548.92	65	0	4000.00
	21071707	f/-		f-	147.92	841.77	2246.11	1404.34	84	1.42	2990.00
	21080101	f/-		f-	103.36	718.39	2621.94	1903.55	94	0.06	-
	21062804	f/-		+/-	113.58	586.71	1819.87	1233.16		1.92	2980.00
	21062802	f/-		+/-	150.76	782.76	2281.61	1498.85	89	1.35	3480.00
	21080103	f/-		f-	108.79	407.22	2361.13	1953.91	74	0.04	3520.00
	21091602	f/-		f-	144.34	661.55	2264.25	1602.7	75.72
	21091604	f/-		f-	53.38	82.09	634.09	552	62.02
	21091606	f/-		f-	62.02	314.49	2376.56	2062.07	89.71
	21100704	f/-		f-	107.72	512.82	2809.34	2296.52	69.99
	21100709	f/-		f-
	21101203	f/-		f-	97.47	470.65	1926.37	1455.72	97.06
	21101205	f/-		f-	92.34	432.64	1762.13	1329.49	83.48
	21071706	Shh-cre;f/-	shhcre/+	f-	71.79	253.16	1889.49	1636.33	90	7.08	5730.00
	21072305	Shh-cre;f/-	shhcre/+	f-	67.69	263.95	2342.38	2078.43	77	6.04	4020.00
	21072303	Shh-cre;f/-	shhcre/+	f-	67.45	317.29	2310.76	1993.47	64	7.3	5850.00
	21072304	Shh-cre;f/-	shhcre/+	f-	69.66	83.99	2276.09	2192.1	72	8.3	4360.00
	21071702	Shh-cre;f/-	shhcre/+	f-	104.6	0	2208.5	2208.5	78	2.19	4360.00
	21072302	Shh-cre;f/-	shhcre/+	f-	76.24	0	2185.3	2185.3	108	4.92	3680.00
	21091607	Shh-cre;f/-	shhcre/+	f-
	21100705	Shh-cre;f/-	shhcre/+	f-	74.76	551.09	2124.2	1573.11	112.59
	21100707	Shh-cre;f/-	shhcre/+	f-
	21101202	Shh-cre;f/-	shhcre/+	f-	84.02	468.03	1765.34	1297.31	125.72
	21101207	Shh-cre;f/-	shhcre/+	f-	56.87	116.09	792.54	676.45	69.99
	21101802	Shh-cre;f/-	shhcre/+	f-
	21101804	Shh-cre;f/-	shhcre/+	f-
	21101806	Shh-cre;f/-	shhcre/+	f-

## Sheet: S1
S1a'
Body weight(g)			Liver weight(g)
Sham	FG		Sham	FG
1.282	1.281		0.101	0.115
1.349	1.459		0.131	0.13
1.358	1.221		0.128	0.109
1.343	1.249		0.104	0.102
1.185	1.185		0.094	0.088
1.248	1.31			0.13

## Sheet: S2
S2b PBD length per total gut length
30min			210min
FG	+UDCA		FG	+UDCA
0	12.0487		17.1449	33.8251
6.20049	0		26.8652	38.8285
0	0		23.1148	41.8983
3.73542	11.2902		21.7754	45.6284
0			13.2992	55.3852

## Sheet: S5a
Sample number	AST	ALT	γGTP	ALP	T-Bil	D-Bil	gb width (cm)	SOX17 type
125	70	32	322	1184	4.82	2.99	0.5	h
127	77	45	677	1949	9.33	6.51	1.2	h
123	153	94	259	2317	8.12	5.66	0.3	h
128	112	60	345	1432	8.96	2.9	0.5	h
129	367	204	1224	3107	10.91	8.13	0.5	h
130	107	37	488	1137	4.58	2.96	0.4	h
131	85	53	283	2104	6.05	4.31	0.5	h
124	411	366	340	3368	9.77	6.86	1	h
126	561	325	238	1627	8.42	5.64	1.5	h
91	98	42	601	840	10	4.5	0.3	h
97	72	45	373	1290	5.9	3.3	0.3	h
101	415	177	458	1474	8.1	5.8	1	h
107	120	69	381	1357	9.8	7		h
111	94	99	997	2331	9.2	6.7	0.25	h
114	208	154	1469	1667	9.7	7.1	0.4	h
45	66	60	208	1805	10.1	6.7		h
59	271	230	738	915	8.3	5.5		h
63	259	323	1359	1409	22.9	16.3		h
71	344	170	746	1823	11.8	8.6		h
73	197	172	378	1582	5.9	4		h
77	359	245	2082	5543	15.5	10.8		h
88	123	96	445	1766	8.3	5.7		h
90					5.9	3.2	0.6	h
92	42	16	495	940	11.9	2.1	1	h
98	44	20	609	961	7.7	2.6	0.7	h
100	42	22	291	477	4.1	2.3	0.5	h
102	65	52	96	1070	4.1	2.6	0.8	h
104	103	38	157	2371	7.1	4.5	0.2	h
106	155	152	917	2286	8.2	5.9	0.8	h
110	155	93	2412	1513	9.7	7.1	0.25	h
113	141	96	104	648	6.4	4.8	0.25	h
44	71	51	626	1308	4	2.8		h
46	254	156	694	4380	13.9	9.5	0.2	h
50	128	132	193	1838	6.9	4.5		h
52	78	38	443	721	6.3	4.3	0.7	h
54	126	110	426	1507	6.9	4.3	0.4	h
56	108	105	1396	1143	5.9	4.2		h
58	216	219	1069	1843	8.4	5.8		h
72	201	135	1702	773	11.5	8.3		h
74	153	68	726	2359	5.7	3.6		h
78	272	226	800	2798	9.1	6.3		h
80	81	60	316	2221	5.9	4.1		h
82	195	117	778	1408	10.8	8		h
86	76	29	451	2854	7.7	3		h
17	70	32	140	1383	5.3	3.8	0.6	h
24	83	46	296	936	2.9	2.7	0.7	h
26	520	298	344	1804	8	5.4	0.6	h
31	177	75	241	1130	6.4	4.2	0.3	h
34	237	235	926	537	30.5	21.2	0.8	h
40	139	82	347	797	5.7	3.7	0.5	h
41	304	182	68	2153	14.8	9.8	0.57	h
42	149	101	193	1567	8.6	5.5	0.57	h
115	218	97	1146	1863	11.89	9.25	0.4	l
117	83	57	143	1190	5.31	3.38	0.9	l
119	73	50	710	2349	4.77	3.19	0.8	l
116	173	113	282	2147	9.8	6.21	0.6	l
118	601	376	104	822	8.47	5.94	0.65	l
47	47	37	195	1282	5.3	2.9		l
61	101	72	431	1138	7.3	4.6		l
12	313	223	326	1908	10	8.3	0.4	l
14	364	262	688	2330	9.5	7.6	0.5	l
121	127	65	355	1546	17.95	5.6	0.6	l
133	129	72	390	1515	4.74	3.57	0.6	l
135	116	111	922	1972	9.74	7.22	0.5	l
120	132	66	276	2924	5.03	3.53	0.6	l
122	126	80	865	2375	8.58	6.06	0.5	l
51	308	463	1251	2458	5.6	3.9		l
53	29	16	1014	838	15	3.6	1	l
68	181	152	316	1795	10.1	6.3		l
76	141	98	526	1394	7.3	3.3		l
16	432	419	2253	704	20.2	15.9	0.5	l
23	190	75	812	1398	6.9	5.1	0.5	l
28	106	86	401	1403	7.5	5.2	0.5	l
29	517	248	229	1348	12.6	7.8		l
35	677	307	145	1322	15.1	10	0.4	l

## Sheet: S5b
Sample number	AST	ALT	γGTP	ALP	T-Bil	D-Bil	GB width/GB+CD length	SOX17 type
125	70	32	322	1184	4.82	2.99	0.178571	h
127	77	45	677	1949	9.33	6.51	0.444444	h
123	153	94	259	2317	8.12	5.66	0.107143	h
128	112	60	345	1432	8.96	2.9	0.111111	h
129	367	204	1224	3107	10.91	8.13	0.151515	h
130	107	37	488	1137	4.58	2.96	0.0869565	h
131	85	53	283	2104	6.05	4.31	0.116279	h
124	411	366	340	3368	9.77	6.86	0.232558	h
126	561	325	238	1627	8.42	5.64	0.3125	h
91	98	42	601	840	10	4.5	0.130435	h
97	72	45	373	1290	5.9	3.3	0.2	h
101	415	177	458	1474	8.1	5.8	0.153846	h
107	120	69	381	1357	9.8	7		h
111	94	99	997	2331	9.2	6.7	0.0892857	h
114	208	154	1469	1667	9.7	7.1	0.08	h
45	66	60	208	1805	10.1	6.7		h
59	271	230	738	915	8.3	5.5		h
63	259	323	1359	1409	22.9	16.3		h
71	344	170	746	1823	11.8	8.6		h
73	197	172	378	1582	5.9	4		h
77	359	245	2082	5543	15.5	10.8		h
88	123	96	445	1766	8.3	5.7		h
90					5.9	3.2	0.15	h
92	42	16	495	940	11.9	2.1	0.166667	h
98	44	20	609	961	7.7	2.6	0.318182	h
100	42	22	291	477	4.1	2.3	0.178571	h
102	65	52	96	1070	4.1	2.6	0.150943	h
104	103	38	157	2371	7.1	4.5	0.0909091	h
106	155	152	917	2286	8.2	5.9	0.195122	h
110	155	93	2412	1513	9.7	7.1	0.166667	h
113	141	96	104	648	6.4	4.8	0.0833333	h
44	71	51	626	1308	4	2.8		h
46	254	156	694	4380	13.9	9.5	0.133333	h
50	128	132	193	1838	6.9	4.5		h
52	78	38	443	721	6.3	4.3	0.2	h
54	126	110	426	1507	6.9	4.3	0.148148	h
56	108	105	1396	1143	5.9	4.2		h
58	216	219	1069	1843	8.4	5.8		h
72	201	135	1702	773	11.5	8.3		h
74	153	68	726	2359	5.7	3.6		h
78	272	226	800	2798	9.1	6.3		h
80	81	60	316	2221	5.9	4.1		h
82	195	117	778	1408	10.8	8		h
86	76	29	451	2854	7.7	3		h
17	70	32	140	1383	5.3	3.8	0.166667	h
24	83	46	296	936	2.9	2.7	0.155556	h
26	520	298	344	1804	8	5.4	0.2	h
31	177	75	241	1130	6.4	4.2	0.115385	h
34	237	235	926	537	30.5	21.2	0.32	h
40	139	82	347	797	5.7	3.7	0.181159	h
41	304	182	68	2153	14.8	9.8	0.231707	h
42	149	101	193	1567	8.6	5.5	0.11875	h
115	218	97	1146	1863	11.89	9.25	0.125	l
117	83	57	143	1190	5.31	3.38	0.289286	l
119	73	50	710	2349	4.77	3.19	0.347826	l
116	173	113	282	2147	9.8	6.21	0.225	l
118	601	376	104	822	8.47	5.94	0.185714	l
47	47	37	195	1282	5.3	2.9		l
61	101	72	431	1138	7.3	4.6		l
12	313	223	326	1908	10	8.3	0.153846	l
14	364	262	688	2330	9.5	7.6	0.131579	l
121	127	65	355	1546	17.95	5.6	0.146341	l
133	129	72	390	1515	4.74	3.57	0.2	l
135	116	111	922	1972	9.74	7.22	0.15625	l
120	132	66	276	2924	5.03	3.53	0.272727	l
122	126	80	865	2375	8.58	6.06	0.125	l
51	308	463	1251	2458	5.6	3.9		l
53	29	16	1014	838	15	3.6	0.222222	l
68	181	152	316	1795	10.1	6.3		l
76	141	98	526	1394	7.3	3.3		l
16	432	419	2253	704	20.2	15.9	0.0980392	l
23	190	75	812	1398	6.9	5.1	0.178571	l
28	106	86	401	1403	7.5	5.2	0.277778	l
29	517	248	229	1348	12.6	7.8		l
35	677	307	145	1322	15.1	10	0.142857	l

## Sheet: S5c
Sample number	AST	ALT	γGTP	ALP	T-Bil	D-Bil	GB width/GB length	SOX17 type
125	70	32	322	1184	4.82	2.99	5.6	h
127	77	45	677	1949	9.33	6.51	1.91667	h
123	153	94	259	2317	8.12	5.66	9.33333	h
128	112	60	345	1432	8.96	2.9	8	h
129	367	204	1224	3107	10.91	8.13	5.6	h
130	107	37	488	1137	4.58	2.96	10.25	h
131	85	53	283	2104	6.05	4.31	6.6	h
124	411	366	340	3368	9.77	6.86	2.7	h
126	561	325	238	1627	8.42	5.64	2.16667	h
91	98	42	601	840	10	4.5		h
97	72	45	373	1290	5.9	3.3		h
101	415	177	458	1474	8.1	5.8	5.5	h
107	120	69	381	1357	9.8	7		h
111	94	99	997	2331	9.2	6.7	8	h
114	208	154	1469	1667	9.7	7.1	7.5	h
45	66	60	208	1805	10.1	6.7		h
59	271	230	738	915	8.3	5.5		h
63	259	323	1359	1409	22.9	16.3		h
71	344	170	746	1823	11.8	8.6		h
73	197	172	378	1582	5.9	4		h
77	359	245	2082	5543	15.5	10.8		h
88	123	96	445	1766	8.3	5.7		h
90					5.9	3.2	5.83333	h
92	42	16	495	940	11.9	2.1	5	h
98	44	20	609	961	7.7	2.6		h
100	42	22	291	477	4.1	2.3		h
102	65	52	96	1070	4.1	2.6	4.375	h
104	103	38	157	2371	7.1	4.5		h
106	155	152	917	2286	8.2	5.9		h
110	155	93	2412	1513	9.7	7.1		h
113	141	96	104	648	6.4	4.8		h
44	71	51	626	1308	4	2.8		h
46	254	156	694	4380	13.9	9.5		h
50	128	132	193	1838	6.9	4.5		h
52	78	38	443	721	6.3	4.3	2.85714	h
54	126	110	426	1507	6.9	4.3		h
56	108	105	1396	1143	5.9	4.2		h
58	216	219	1069	1843	8.4	5.8		h
72	201	135	1702	773	11.5	8.3		h
74	153	68	726	2359	5.7	3.6		h
78	272	226	800	2798	9.1	6.3		h
80	81	60	316	2221	5.9	4.1		h
82	195	117	778	1408	10.8	8		h
86	76	29	451	2854	7.7	3		h
17	70	32	140	1383	5.3	3.8		h
24	83	46	296	936	2.9	2.7		h
26	520	298	344	1804	8	5.4		h
31	177	75	241	1130	6.4	4.2		h
34	237	235	926	537	30.5	21.2		h
40	139	82	347	797	5.7	3.7	4.54	h
41	304	182	68	2153	14.8	9.8	1.59649	h
42	149	101	193	1567	8.6	5.5	2.2807	h
115	218	97	1146	1863	11.89	9.25	5.5	l
117	83	57	143	1190	5.31	3.38	2.22222	l
119	73	50	710	2349	4.77	3.19	2.875	l
116	173	113	282	2147	9.8	6.21	3.33333	l
118	601	376	104	822	8.47	5.94	4.15385	l
47	47	37	195	1282	5.3	2.9		l
61	101	72	431	1138	7.3	4.6		l
12	313	223	326	1908	10	8.3		l
14	364	262	688	2330	9.5	7.6	6.2	l
121	127	65	355	1546	17.95	5.6	5.83333	l
133	129	72	390	1515	4.74	3.57	4.33333	l
135	116	111	922	1972	9.74	7.22	4.8	l
120	132	66	276	2924	5.03	3.53	3.66667	l
122	126	80	865	2375	8.58	6.06	5	l
51	308	463	1251	2458	5.6	3.9		l
53	29	16	1014	838	15	3.6		l
68	181	152	316	1795	10.1	6.3		l
76	141	98	526	1394	7.3	3.3		l
16	432	419	2253	704	20.2	15.9	0	l
23	190	75	812	1398	6.9	5.1		l
28	106	86	401	1403	7.5	5.2		l
29	517	248	229	1348	12.6	7.8		l
35	677	307	145	1322	15.1	10	6.5	l

[truncated: 4 more sheets: S5d, S6, S table1, Major Reagent]
